# Supplementary material for: Assessment of Fusarium-Damaged Kernels in Common Wheat in Romania in the Years 2015 and 2016 with Extreme Weather Events
Source: Toxins (Basel). 2022 May 4;14(5):326. doi: 10.3390/toxins14050326 (PMC9145446; doi:10.3390/toxins14050326)
Supplement: Supplementary file 1 [file toxins-14-00326-s001.zip]

Archive with 1 entries (1 files):
- toxins-1671646-supplementary.pdf
